# Supplementary material for: Influence of Motor and Cognitive Tasks on Time Estimation
Source: Brain Sci. 2022 Mar 18;12(3):404. doi: 10.3390/brainsci12030404 (PMC8946194; doi:10.3390/brainsci12030404)
Supplement: Supplementary file 1 [file brainsci-12-00404-s001.zip]

Archive with 1 entries (1 files):
- brainsci-1574685-supplementary.pdf
